# Supplementary material for: Drug-Induced Resistance and Phenotypic Switch in Triple-Negative Breast Cancer Can Be Controlled via Resolution and Targeting of Individualized Signaling Signatures
Source: Cancers (Basel). 2021 Oct 6;13(19):5009. doi: 10.3390/cancers13195009 (PMC8507629; doi:10.3390/cancers13195009)
Supplement: Supplementary file 1 [file cancers-13-05009-s001.zip]

Archive with 2 entries (2 files):
- cancers-1398648-supplementary-final/cancers-1398648-supplementary-final.pdf
- cancers-1398648-supplementary-final/Table S1.xlsx
